# Supplementary material for: Preferential Disomic Segregation and C. micrantha/C. medica Interspecific Recombination in Tetraploid ‘Giant Key’ Lime; Outlook for Triploid Lime Breeding
Source: Front Plant Sci. 2020 Jun 25;11:939. doi: 10.3389/fpls.2020.00939 (PMC7330052; doi:10.3389/fpls.2020.00939)
Supplement: Supplementary file 2 [file Table_1.xlsx]

## Sheet: Feuil1
Ahmed D., Curk F., Froelicher Y. and Ollitrault P. 2020.Preferential disomic segregation and C. micrantha / C. medica interspecific recombination in tetraploid ‘Giant Key’ lime; outlook for triploid lime breeding. Frontiers in Plant Science
Supplementary Table 1: List of the 189 markers, specifying their genomic position, their reference and alternative alleles, the name of the gene where they are located, if available, and the surrounding sequence.
Scaffold	Genomic position	SNP ID	Ref allele	Alt allele	GenBank accession	Sequence
1	239860	S1_239860	C	T	Ciclev10007354m.g	CAAAGCAGCAAGTAACTCCTTCTTAGTTCCTTTCTGCTTTTTTGAGGTCT[C/T]ATGAGAAGGAAATTTGGGGATGTGGGGGTGGCTGCCAAGTGGTGGCTTGG
1	1874447	S1_1874447	T	C	Ciclev10009875m.g	ACTCACCATTTCCATCACAATCAGCACAGACAACACTGTTACGCTTTGTG[T/C]TTCCATTATTTGCTGCAGCCTATCACCGAGCAATGCAATGAACTAAAACT
1	2692439	S1_2692439	C	T	Ciclev10007225m.g	GAGAAGCAGATTGCAGTTGTTTCCTCATCAGAAGAACCTCTACTATCAAA[C/T]GTGGGTGCTCATGCAGAGAGGAACACCTTTGCTGCCATGGCAGTGGCAAG
1	3528188	S1_3528188	C	T	Ciclev10009092m.g	CTCTCGCTAAAGTATTTACACTTCTGAAGTTCCTTGTAAAGTTCACCCTT[C/T]GCTGCATATTCTAGTATCAGATAAACTCGTTTCTGCAGCAATTCCATGAA
1	4765482	S1_4765482	A	G	Ciclev10009984m.g	AACTTAATGATAAAACCAACAGATGAAAGAGTTACCGTTGGAATGGCAGT[A/G]GCAACCGTAGCAACAACAGCTGCCTTAGCTCCCGCAATTACACCCTCTGT
1	5621197	S1_5621197	T	C	Ciclev10008077m.g	TCTAAATCAGCATCATCAAAAATCAGGAGAGGTGATTTGCCTCCTAACTC[T/C]AGCGAAACCTGTTTCAAATTGCTTGCTGCTGCTGCCTGCATCACCAGACG
1	7000192	S1_7000192	A	G	Ciclev10008372m.g	TTTTTTTAAAAGAATCTGTATATAATATGTTTGTATGGAGCTGATTGATC[A/G]TCCGTGTGAACTCTTCGTTTGCAGCTACGCATATGGATACGTTTGAGATC
1	7779393	S1_7779393	G	A	Ciclev10008086m.g	GAGAGAAATTTCTCAGACTGAGAAGAAAAAAATAAGCAAAGTGCTAAAAA[G/A]TAAAGCCAAAATAGGCATACCAAAGCTGCCACACGCATATCAAGCCCGAT
1	9592746	S1_9592746	A	G	Ciclev10010560m.g	AGCCTCCTCCTGCTCCTGTACAAGAAACTTGGGCAGCACATAATCATCCA[A/G]ATCAGAGCCATCACAGCCGTCCATTATTTCTCCTCCTTCCCCCTCAAAAA
1	10950126	S1_10950126	T	A	None	GTTGGTGGTTCCTTACCAAATACAGAACAAAGAAACCTCGCATTTGGTGC[T/A]GCTGCTAGCATGGTGCATCCAGCCACTGGTAAGAAAAAGAAAGAGTTAAT
1	13406416	S1_13406416	T	A	None	CTGCATTTTTTTTTTTATATTTGTCAGAAATTATGGAGTGGCTATTCAAT[T/A]GTCTCAGTTCAGAACTCTTTTATTCTTTATTTTTTTCTTTATTTGCAACG
1	14592366	S1_14592366	C	G	Ciclev10008010m.g	AGTCCCGCTTGCAGTTGCAGCCTCCTTCTACTTCTCCCTCTTGCTCGGCA[C/G]TGTTACAATCCGGTGTGCTGCTGGTACATCTTACTTCGATGAAGCCGCAC
1	16353655	S1_16353655	C	G	None	AGTCATATAAATTCAAGAGTTTCACATGTCATGAATCAAGATGTGGCCCC[C/G]TTGCACTTGGATTTGGCTGTGACACATAATAACCTTCAATGAGGCTTATT
1	18407053	S1_18407053	A	T	Ciclev10008644m.g	TTCTCTTTGTAGCCTGCCCTAGCAAACTTCATAAAAATCTCAGCATCTCC[A/T]CGAGCAATGGCTGCATATTTGACCATGCTATGGACCCGCATAGGTTGGGT
1	19652105	S1_19652105	A	G	Ciclev10007464m.g	TAATCACAATTCACATAATATAATGTTACCTTGTAAACTGGTCCAAAACC[A/G]CCCTCTCCTAACTTGTTTTCCTCTGAGAAGTTATCAGTAGCATCAACTAT
1	21006934	S1_21006934	C	T	Ciclev10008874m.g	GAAGAAACCCCATTGAGAAGCAGCTTCAGCCATCTCTTCTATCCATTGGT[C/T]AAAGCTCCAGAAATTTAAGCGAGCAAGATCAATCAAAGGAAGCTCACATT
1	22558466	S1_22558466	C	A	Ciclev10010304m.g	ATGGGAGCTTGAATTAAATGCAAATAATGGGCATGACAGAACAAGAATGG[C/A]TTTTTTTACCAATATGCTGCAACTGAATTCATATTTCAGTTACCATCATT
1	23766384	S1_23766384	C	T	Ciclev10008832m.g	TCTCTGCAGCTTCAAGCATATTTTCTTGTTCTTGATGATATCATGGATGG[C/T]TCTCATACACGCCGTGGTCAACCTTGCTGGTTCAGAGTCCCCAAGGTGAG
1	25274313	S1_25274313	T	A	Ciclev10010780m.g	ATGATAGCATGCATTATAGAATCACCTACATAAAAAGATCAGCAGCCATC[T/A]GCAAATGAAAACTAGATTTCTGATCCTTTATAACAGAAGAGTCGTGCTCT
1	26617397	S1_26617397	C	T	Ciclev10007425m.g	ACCATACTTGCTGCTGTGGATGAAATTGAAGACAATCTCTACTATTTTAG[C/T]GATGCTATTTCTGCTGGAATCCCTGATATTGGGAGGTTATTAACAGACAA
1	27151725	S1_27151725	A	G	Ciclev10007562m.g	CCAATGCCAGATCTTTCATTTTTCAATGCACACTCCAGATGACATGACAT[A/G]CCACAGGAATCACCTCCAAATGGAGGCTCTGAGCTGCAAGTTAACCACAG
1	28191987	S1_28191987	C	A	Ciclev10010652m.g	TTCCTTGCAATACATAGACCTCTCAAACAACTCTCTAACTGGCGAAATTC[C/A]TCTGAAGAATGAATGCGAGCTGAGAAACTTGAGGTTTCTTCTTCTTTGGT
2	147194	S2_147194	T	G	Ciclev10015642m.g	TTGAGTATGTTTGCATATGATGTTATTAGCTGCTTGTCCTGTATGTTGCT[T/G]GAATGATGAGTTGTCTCTGTACATAGTATCTTACTTGCCGGATTCGAATC
2	897032	S2_897032	C	A	Ciclev10015184m.g	CCTGAAATGGGCCTAGGTAAGTTACTCAATTCCACCTACATGAGAATTAA[C/A]ACCAGATCGGCCACACAAACTCACAGTATTAAGGTTAAAAGTACACTTTG
2	2678114	S2_2678114	G	C	Ciclev10015368m.g	ATATTTTGTAAAAATATTATATTTGAAGCTGTAGTTGCAGCAAACACTTA[G/C]CAACCTCATCAAATCAATAGCATTATTACGAATTACAACATTAAATATTT
2	4125192	S2_4125192	A	T	Ciclev10017971m.g	GAATCATCAGAAGAGCTGAGCTGCCTGCGAACAAAATCAATATCGTCCCC[A/T]CCCTCTTCTCTGTAATCTTTCTTAAGGAGAGGTTCCTCTTTGGTCTTTCG
2	5405595	S2_5405595	G	A	Ciclev10017777m.g	CAGCAATTAAATTGCACCGGTGGGGATTCCGGGGTGGAGCCATATTTGGT[G/A]GCACATCACCACCTTCTTGCTCATGCAGCTGCAGTACATTTGTACAAGAA
2	7659486	S2_7659486	C	G	Ciclev10014019m.g	AATGGTGTGAAGATGTCATGGCTGATGAAATTAGAACCCTGCAGCGCCTT[C/G]AACGATTGCAAGCTACCAGTGACAATCTTCCAAAGGAAAAGGTTGCTTCT
2	9905281	S2_9905281	A	T	Ciclev10016054m.g	GCGTAATTACTTATCTGTATCAGATATCAGGTTTTCTCAATGAATTGACT[A/T]AATGTTTGCTACCATTGTCTTTTGACTTTTGTGACGCCACAGTTCTGCGT
2	11089769	S2_11089769	G	A	Ciclev10014164m.g	TGCAGCTCCTCTGACACAAGGAGTTTGTCATATAAAGCAGCAATTCCTGG[G/A]TCTCCCTTGGCAAACACCATTTCAACCAAGTCAATTGTGACCCTAAAGAA
2	12301584	S2_12301584	T	C	Ciclev10015678m.g	GCCAGGGAAGATAGAGATGTACTCCCCTGCATTCTACGCCGCTTGTACCG[T/C]CGGCGGGATCCTCAGCTGCGGTCTCACTCACACGGCCGTCACTCCTCTTG
2	13920016	S2_13920016	T	A	Ciclev10014358m.g	ATAGATACCACGATAGATAATGACTCTTGGGAGCAAGTGGTTAACACAAC[T/A]GGATCTACAATTCGTCTTCGACCATCCTGGCTGCCAAAGGATGCCTGTGA
2	15695041	S2_15695041	T	C	Ciclev10014095m.g	CATTTAGAGTGGGCTTTTGTATCTTTGTTGCCTTGTAATACTGACTTGCT[T/C]TGTGGGTTTGGGGCAGAGCGAAAGATAGTCTGAGGTTAATACAAATTAAG
2	16527067	S2_16527067	A	G	None	GCGATCTTGACTTACATACCAAGTGCTAATGGCGGATGGAACCAGAGCAT[A/G]GGAAGCCAAATGAATGGAAGAGGCCGTCCGACAGCTGAAGGAAAATTCCA
2	21399286	S2_21399286	G	T	Ciclev10015096m.g	TGAAATAGTCCATGAAAACCAGCGGTCGTAGCAAACTGTTTGTTGCAAAA[G/T]TCTCCCCGTATCAATTTTTGCAGCTTCGAACAATCGCTCCAGCGCCTTGA
2	23059228	S2_23059228	C	G	Ciclev10016774m.g	GCCGGTACTACCATTAACATGAACCTGGCCATGGCACTAGCTGCCGAGCG[C/G]AATTTGCGCTCTGGAGACGGCCTCGTGGTTCCCAAAAAGAATGCTGCTGG
2	24525732	S2_24525732	C	T	Ciclev10014453m.g	CAGCTGGGACCAACTTTTATGAAACTTGGGCAGTTATCTTCAACAAGGTC[C/T]GATCTATTTCCACGTGAGTATGTGGATGAGCTTGCTAAGTTGCAGGTACT
2	26079719	S2_26079719	A	T	Ciclev10018196m.g	GAAGGATGTGCGTCTTTTCTTAGCTGTGATAGCATCGTCACACCGAGCAG[A/T]TGCACCGGCTTCGACATATTACTTATCACTTTCTCTACCACAAGCTCTGC
2	27305454	S2_27305454	C	T	Ciclev10015656m.g	ACCAATGGCTGCTAAAACAATAGGGTTGACGACCACTCATATTTGCAAAC[C/T]GGAGACTCCAAATATGGAGAAGGCAGTGGGATCTGTTGCTGCAACTGCTG
2	28790156	S2_28790156	T	C	Ciclev10017614m.g	TGCCTTTGCCAGTATATGAAGGATCCAAACTTGCGAAAGTTTGTAAACTC[T/C]CCTAATGCTAGAAAAGTTGCTACCGTTTGTGGCTCCCCTTTTCCCCGCTG
2	30445612	S2_30445612	A	G	Ciclev10016972m.g	AGCTGCAAGTTCAAATTTCTAACTTAAGTTGACCAGAAGAATCTAGGAAT[A/G]AGCTTCAAATAAATAATTTTTAAGTGATGCATCTTCTTTATTGCTTTGCA
2	31567713	S2_31567713	C	T	Ciclev10018362m.g	CCCATGACGAAAACATTAACAGCAATGCAAGCAGATGGCAGCCAAGGAAG[C/T]AATGGTACTCCCCACATCTTAGGCTTTCTTGCTTCCTTCACGGTCAATTG
2	33261047	S2_33261047	C	T	Ciclev10014062m.g	GATGCTAGCTGCTGGCAGCGTGAGCATGAATGGCGGCAGGATATTGCAGT[C/T]GTTACGAAGTGGCTCTCAGGGGTGTCTCCAGTATGCATTTATTTTTGTCT
2	35204722	S2_35204722	C	T	Ciclev10014310m.g	ATTGAAAAGGAGTGTGAAGAACATATATCTGCTGCAATTCGATCGTTGGT[C/T]GGTCAAAGCCCTGACTTGGTGGTTTTCTTATCACTGGTTGAGAGATGCTG
2	35616426	S2_35616426	A	G	Ciclev10014418m.g	TTACAGGAGGAAGATAACTTTCTGGAAGCTGTTTCTAATATGTCACGCTT[A/G]AGGCACCCAAACATTGTTACACTGGCTGGATATTGTGCAGAGCATGGCCA
2	36022097	S2_36022097	C	G	Ciclev10014507m.g	CATTTTGTGTACCTCTAAATTTCCAGAACCATCAGCATCCTCCACATCAT[C/G]ATATTTTACTTTCAGTAGCTTCTGGGATGCTTGCATAACCTTACACCTGA
3	113190	S3_113190	C	T	Ciclev10018581m.g	CTGCAAGCAGACAAGTGCAGCCACTCTAACCTTCGAACTTTGAACACTAT[C/T]AGTATCTTTAATTGAACCATCACTGTCACTGTAATCCGAATCTGATGACA
3	756208	S3_756208	A	G	Ciclev10023570m.g	TTGCTAAAATTCTAAGAAAGGAAATTGGAACCAATGATCAATGATAATAT[A/G]GTAAATAGTATAGCATAGTGACCTTAGAACCCCAATTGGTTCGGTTCTCA
3	2181030	S3_2181030	A	C	Ciclev10023704m.g	GGCAGCCTGGAAAATCATCTATTTAGAAGTAAGCAGTGTTTTATGTCAAT[A/C]GAACGTTCGGCACACTGTTCTGTGTTTCTATCATATTTAGTGCCTTTATT
3	3317602	S3_3317602	G	T	Ciclev10024596m.g	CAATAGCTCCAAGGGGAATTCACCAGAGAGCTTGTTTCGAGCCAGAATAA[G/T]TTGTTGCAGGCTTGAATTGTTAAGGCAGAATTTGATCGGGATGCTTCCTG
3	4393136	S3_4393136	C	G	Ciclev10019329m.g	TCGTGAAAGGCAGCAATAGCCTTATGAATAGCAATTTTTGACAGCGGTTG[C/G]TCTCCGAATCCATTAACGTGTGCCCAGCTAAAGCCTACATTTGCGGCAAC
3	5798123	S3_5798123	C	T	Ciclev10019412m.g	CAAAATATTATAGTGGTTGCCCAAATAGGCAGCATTCGGATCACCATTTT[C/T]ACTTCTTCAACATCTGTTAAGGTTGCTAAGTTCCATTTATTGATCACCAC
3	7148379	S3_7148379	A	G	Ciclev10021533m.g	AAGCAGCAAGAGAAGTGCCAGGAAACCCTCAGCAACATTGCAGCCAAATC[A/G]GGAGCTTCAAGGGCCACAACAACTTCAAGGCCTACACCTGCTGCAGCATC
3	9338059	S3_9338059	C	T	Ciclev10019370m.g	AAATGACAAATTACTCATACCAGAGCAAAACCATTTTTAGCACGTCCAGA[C/T]AAAATTGTTGAAGCAAGATCAGCACACAAACCTGCTGCAAGCCTAGCAGC
3	11085624	S3_11085624	T	C	Ciclev10018614m.g	AGTGCAGCTAAGTGCCATAAAAAATAAAATAAAATAAAATCCATGAGTTG[T/C]ATTTTTGCTTACAAGTGAAGGCTTGGATAATATATGCCTTCCACACCTGA
3	12398316	S3_12398316	A	T	Ciclev10020075m.g	CGGTTAGGCATGAGCGGCGTGCCGTTACAGGATGTTACGTGCCGCATGAG[A/T]TTCATGTTGTAGTCAGCTGCACTCTGAGAATCAACACCGACTTGTGATGA
3	13978002	S3_13978002	A	C	Ciclev10019368m.g	ATCGTCAGAACTTCAAGACGATCTCCATTTAAAAACTTCTAACCTCTGCA[A/C]CAATAGGTTTTGATTCATCTTCCTCTGGCATGCAGCTCTGAAGTCTTACT
3	14861567	S3_14861567	C	A	Ciclev10021253m.g	GGCAGAGAAGGCACGTATTTATTAAACACAATTCTATTAGGATTGAGAAA[C/A]ATGTTATATGCTGTGCTAACATCCGACAATTATGCCTTGAAATATTAGCT
3	16196695	S3_16196695	G	A	Ciclev10019153m.g	CCAGGAAGAAGATCAAGATCAAGGGAAGGACCACTAATCCCTTGACCACC[G/A]AAAGTTCCCATTGTTAAATCCAATGAAGAAATATGAATAGGCTGCACTGG
3	18466944	S3_18466944	C	T	Ciclev10021095m.g	TGATCTGAATATGTACACCTCTTGAAAAATTGCTCATGGTTTTTGTTTTC[C/T]GGTGCACAAGGCTGCATGCACTTTGTCACACCACCGAGTCCGGTGCCAAT
3	20694768	S3_20694768	A	C	Ciclev10024029m.g	AAAAGGGCCGGTGAAATACCTGGACTGTGCTTTTCTCCATCAATGAAGGT[A/C]AATTTTGATTTTCTTTCGACACAAAGCAGCTTAGAAATGGCTGAGATGAC
3	24820713	S3_24820713	T	G	Ciclev10018511m.g	GTAGCATCTGCAGCATCGATGAGATCCAGAAACTCCTTAGCAAATTTCAC[T/G]ATTCCTTGAACGGCTTCCACAATATTTTCCTTCTTGGTTGTTAAAGTGAG
3	29277820	S3_29277820	G	C	Ciclev10021024m.g	CACACCAGCAATAGCTGCATATGGAACAAATAAGAAAACAGATGAATAGA[G/C]AAAAACAGAAACATTTACCAAGATTTTAGAATTGCTTTTTCAGAAAGCAG
3	31166335	S3_31166335	T	A	Ciclev10018721m.g	CAGCATGTTTACTGAAAAATCTAATTTTGTTCTTTTCAATTTCTTTTCTC[T/A]TTACAGAACTTCGTGGACTAGATCTCCAGACTGGTTATTTCACTCTAAGA
3	33186966	S3_33186966	A	G	Ciclev10020583m.g	AAGGCACAGTGAGATGTATCACATCATACTTTGGCAACATTTGAAAGCAC[A/G]GTTACTCCGTCGGCCATAGAAGCTGCCATCATAAGAGTTTCAGTTGCCCC
3	34730943	S3_34730943	T	C	Ciclev10022057m.g	ACGACATTAGAACAATTCTCGTAGTTCATTTTTTCCATTGCAGCAAAATC[T/C]CTTGTCTCATATTTCCCTTCGATTCCAGGCAAGTTTTCTGAAGCAATATC
3	37447137	S3_37447137	C	T	Ciclev10024614m.g	CAGCTTGGGCAGCTCTGTCTTAAAATATATTGGCAAAGCTGAACAGACTG[C/T]TCCATTTCTGACGGCAGTAGGATGTGTCGCTGCCGCCTGTGGATTTACTT
3	39074300	S3_39074300	T	C	Ciclev10020116m.g	ATTGTCAGCATGGCCTTGGTTGGTGCAATAGTTGGGGCTGCATCAGGGGG[T/C]TGGATTAATGATGCTTATGGACGTAAGAAAGCTACACTTCTTGCTGATGT
3	41334884	S3_41334884	A	G	Ciclev10020997m.g	GGACCAGTGCATATAAAATAGTCCTTCCCATACTTTTCTGAGAAGGAACC[A/G]GGGCTGCCCAAGTATATGTCTTCAAAACCAATCCGAATTATTCTGAAGAA
3	42292722	S3_42292722	T	C	Ciclev10018776m.g	GACATACCTTTCGCAGCATCAACAGCGATTTTAAGTCTGCGAACCCAGCT[T/C]AGTGAAAATTTTTTACTATTTGAACCTGAATGAAACATCAATAATAAAAT
3	43590196	S3_43590196	A	G	Ciclev10024416m.g	TTTGACACATTACTTGCACCAAAGACTTTATGAATGGCAGCAAACCGGGC[A/G]GGGCCTTGCTCCGAGCAGAAATACGGGGCGAATATGCAATCGGAGGCACA
3	45342613	S3_45342613	T	C	Ciclev10023477m.g	AGTTGCAACTGTAAGCAATGTGAAAGTTGTGGAGAGCTCAAAGAGAGTAA[T/C]GTTCAAATCCAGTGATGTTATGCTACGTATTCTGGGATTCTCCCTCACAT
3	46198875	S3_46198875	G	C	Ciclev10024656m.g	GCAGCCTCTTTCTTGATCTCAAACTCAGCATTTAGAAGCAGATTAACAAG[G/C]GGCCCTATGATACCAGCTTCAATTATGGCCTGTATGTTTTTCAGGCAACA
3	47676037	S3_47676037	A	G	Ciclev10019421m.g	AGATCTTGACTTCTAAGGATTCAGATGTGAGCTGGAGTTAATGCCGAGAG[A/G]ATCGGTGTTTGAAACTCTTGTACGCTACACAACTATAAATATGTGTACCA
3	48877791	S3_48877791	G	T	Ciclev10018438m.g	TGGGAAAAAATGCAAATATGTGCCACTAACCTGAGAAAACAACCTTGACC[G/T]TTGATCCTTTGCACCAACATAATAAATGCATGATACAGATGGCAGCCACT
3	49640684	S3_49640684	A	T	Ciclev10018784m.g	GCAGTGCAGAAATCCCAGTTAGAAACTCAAGAGAAATTAAAACGATTGTC[A/T]GATGCTGCTTCAAGAAGAGAACTAGAGCAGCAAGAAGTAATTAACAAGCT
3	50914873	S3_50914873	C	T	Ciclev10018481m.g	GCTAGAGAACTGGCGCGCTTGGCTGAGATACAAAGAGCTCCAATCCTCCA[C/T]CACTTTGCAGAATCGCTAGCAGGTGCAGCCACAATCCATGCTTTTGATCA
4	128261	S4_128261	T	C	Ciclev10032342m.g	GTGCAATTTGTGGATCCTTATGAAGCTGCTGAAGCTCAACACCATATGAA[T/C]GGGAAACGTTTTGCTGGGAGGGAAATATCTGTAGTCCTTGCTGCAGAGTC
4	1849634	S4_1849634	G	A	Ciclev10032355m.g	AGCACATCAAGAGCAGTTGATGAGTTCAAATAAAGCAGCATATGACGCTC[G/A]CAAAACTCCTGCAAGTACTGGATTGCATACTTATCTGCTGCTAGAAATAA
4	2455920	S4_2455920	C	T	Ciclev10031346m.g	TGGCAGCTGAGAAGGCAATTCTTGTAGGGTATGTTCCTTACAGCTTTATT[C/T]TGTTGATTGCTCTCTTCATTTTAAATGTCTAGCTTGCATTGGGGTGTCAA
4	3895561	S4_3895561	C	G	Ciclev10033672m.g	GAGAATAAGCATACAGAGATTCAGTTGCTGCGTAGAAACTTGTTCAAAAT[C/G]ATTTTGAGTTAGAACTAATTTCTTAGTTTGGGTTTAGTGATTCCGAACTG
4	5279144	S4_5279144	T	C	Ciclev10032421m.g	TGCTCTAGTTTGTACCGACACTGTGAAACTGTTCGGCGGACAATGCATAT[T/C]GTGAACCTGGATCCTGCTGCAGAAAATTTTGACTATCCTGTGGCCATGGG
4	6755660	S4_6755660	A	G	Ciclev10031072m.g	TCTATGTAATGATAATCATACATGACTATGATGCAGCTGACCAATTACAT[A/G]CAATCTTTCATAAATATCTAGTTCAAGTAGATGTCAGACACCTTGAACAA
4	7934135	S4_7934135	A	C	Ciclev10030940m.g	AATGCAGCATTACACAAAATAAAATCCACTTATGGCAGGAGCAGGAAATG[A/C]GCCAGGAAGCAGCCTAGTTATAATCATTAGCAACAAAAATGGAGAACTAT
4	9294565	S4_9294565	C	G	Ciclev10030805m.g	GCCGAAAATTATCTGCAGCAAATGTGGACCTAGTATCCATTAAAGAATTG[C/G]TGACAGTTTGATCATCAGAAACTAACCCAATACCACTTGTGGGATTATAA
4	10730632	S4_10730632	G	A	Ciclev10031169m.g	AAGCCGAACGGAAAGTGCTGAGGCCACAGTTGAGTAAAATTGCAATAACA[G/A]GTCTTGAGTTCTCAGAAGCACTTCCATTTGCTGCTTTTGCTTCTTTGCTA
4	12809180	S4_12809180	A	C	Ciclev10031125m.g	TCAGACTCCCGGTGGGGCAACTAGAACTATTCATTTCATGTGCAGAACCC[A/C]TCATAAACTCCCCAAAGGGCAGCTCAATAAGCTTTGAAATACAATCAAGT
4	14514270	S4_14514270	T	G	Ciclev10030757m.g	TTATTGTCAGACCTGCAGTCGTGGGACCTGATGATATTGCAGCAGTTGCT[T/G]CACTTTGGTCTGGGATCCCAGTTCAGCAGATCACTGCCGATGAAAGAATG
4	16048375	S4_16048375	C	A	Ciclev10032012m.g	CCAACAGTTGTGATCACAACATATGAAGGGCAGCACAACCATCAGTGCCC[C/A]GCAACACTTCGTGGCAACGCAGCTGGAATGCTGTCTCCTTCCCTTCTGGC
4	17703887	S4_17703887	C	T	Ciclev10031697m.g	CCATTCTTGCCTGCAAATCTTGGCAGTAACAAGTTCAAAAGTCTGCTAAA[C/T]TGGGCTGCCTATATCTATTTATTAATTTGAAGAAAAAAAGAAACGACACA
4	19525508	S4_19525508	A	G	Ciclev10031658m.g	GCACTTGCTTGGATTCTAATTAAAATCACTCGAACTCCTCCACATCTCCA[A/G]GGCCTTGTCATTGGTTGCTGCTCTGCTGGTATATAGTTAAATTGCATCTT
4	21223731	S4_21223731	C	T	Ciclev10032331m.g	AAAGTACTTGAAGGACGCCGTGGGGAGGATCTGGCACTTTGAAATCCCAC[C/T]GGCGGCTAACTCGACCAATGCCGATGATAGGTTTTGCTGAAACGCTGCGT
4	22556848	S4_22556848	A	G	Ciclev10032055m.g	AATCCCAATCCTGTATCTACAGGGTTAAGGCTATCCTATGATGATGATGA[A/G]CGCAACTCATCTGTAACTTCTGCAAGTGGAAGTATGACTGCAGCACCACC
4	23669135	S4_23669135	A	G	Ciclev10032069m.g	TTCTGCAAGCAGCATCCAGAGGCAGCCTGGGATATTTTTTTCTATTGCTT[A/G]TGTGGTGCAGTGGGTCAGAATTTCATCTTTCTAACTATTAGCCGATTCGG
4	24280617	S4_24280617	C	T	Ciclev10030574m.g	GGGCAGCGGCAGAGGCAATAGTTTGGATCTCATCATCTGCTTCCCAAATT[C/T]GTTTAGATGATGCCACATGCAATTCATCTGAAGCTTCAATAAAGGACCCG
4	25480154	S4_25480154	C	T	Ciclev10031578m.g	ATTCCTTCCATAACATACTTTTTACATACTATGCCGCAGCCCCTACTCCA[C/T]TTCTTTCATTCAGAGCCTGGAAATGGTCTGTTTAAGCGCAAAGCCGATGC
5	106273	S5_106273	T	A	Ciclev10000909m.g	GATATCTGCAAATAAGACATTACAACTAAATGAGCAATTGTATCAACAGA[T/A]GTGCTTTATAAGAAAGAACTTCGCCACTCACCAGCCAGCTTACAACAGCT
5	2212155	S5_2212155	G	A	Ciclev10000408m.g	CTGCATAATTTCCCACGTTGTCCCATTAGTATTTTAGCAACATTGAGAAT[G/A]ATAAGAGAAATTTTTTAAAGCAAACTGGTGTGCAGTCAGAAACAATACAT
5	6677511	S5_6677511	C	G	Ciclev10003937m.g	CACGCAGCCTCCATTGGCCGCTATGCATACGATGGGTGCGGAGAGTTTCT[C/G]AAAGCTGGCAAAGATGGCACAAAGGAAGCCTTTCACTGTGCTGCTTGCGG
5	8840361	S5_8840361	G	A	Ciclev10003983m.g	ATCAGTGGAGAAAGACCAATTCAATGGAGGATTAGATGCATTGAAGTTGA[G/A]CGATAAAAGGGTTTCTTGATCTATTTGATTGCAGGCTTGATCAAGAGAGG
5	9601215	S5_9601215	T	C	Ciclev10003125m.g	AACCGTCCAATTATCTATTCTTTGTCTCCGGGAACAAGTGCAGCACCAGA[T/C]ATGGCACAAAAAATTAATGGCTTAGCCAACATGTACAGGGTAACTGGGGA
5	14956693	S5_14956693	C	A	Ciclev10002429m.g	GTAATCGACTTCAGGTGGGAAATACCACCTAGCTATTGGTTGCTTTCCTA[C/A]ATGAGCCTAAATTAGACAGAAACAGCTGTATGAAAATATGAGCAGAGCTG
5	17088285	S5_17088285	C	T	Ciclev10003587m.g	GATTACTGTACTGATGATCACGAGACAGCAAAGGAGATGATTCATATGAA[C/T]TCATGACACGATTATTACTCTTCCCCCATAGGCTTGGAAGATAAGCAGCT
5	20106308	S5_20106308	G	A	Ciclev10000784m.g	GCTTCTTTTAATAGCTTTACCTGTTCTATTCATAGTCGTTTTGATTTGCA[G/A]AGATAAAGGGTTCAATCCTATGGTCGCTGCTGGTAAGTTCATTTGCTCGT
5	22568534	S5_22568534	C	T	Ciclev10003912m.g	CAACTTGTGGAGTTTGCAAGGAACAATGGATCGATTATTATTTTTGACTC[C/T]GCATATGCAGCTTATGTTACAGATGGTTGTCCAAGATCTATCTACGAAAT
5	24360518	S5_24360518	A	G	Ciclev10000255m.g	AATATGGTCGATTCAATAGCAGCAACCAAACCTAACTATAAACTAAACCC[A/G]ATTCTGTCAATAGACATTAACATGGTACAAATGATTATAGACCAAACGGT
5	26336152	S5_26336152	A	G	Ciclev10003287m.g	GCTGTAACAAAGGGATATCAAACTATTCTTCACGTTGCAACAGGAGCAAA[A/G]CAAACAAACTTTGTAAAGCAAATGGTAGAATTGACGGGGCATGACAACTT
5	27555886	S5_27555886	A	G	Ciclev10000444m.g	TAACTGGAGTGAACATATATGCTGCTAGCTTTCTAATTCCACTCGGAGTT[A/G]TTGTTTACACACTAGCAGGAGGACTCAAAGCCACCTTCTTAGCAAGCTAC
5	32298156	S5_32298156	T	C	Ciclev10000602m.g	CTGGTTGTTGATGAGAAGAAGCTGCAAGGTGAAACTGATCAATATGCGGC[T/C]GAGTTCCAAGCAATTGTGAATGCTTTTAGGAACAGGGAGAAATTGGTTGA
5	35140132	S5_35140132	G	A	Ciclev10000765m.g	TCCGTTCCTCGTAATGTGGGCTCTTGTGTTGCAGATGTTGAAACTGCACG[G/A]GTTTACAATGTTGATGACCTTAAGGAGGTAGTGGCTGCTAATAAAGAGGA
5	36492262	S5_36492262	A	G	Ciclev10001250m.g	CGAGACTGCTGCTGCATGTGTGACGATGATGGTGCGGTTGAAAATGATCC[A/G]TGATTAATGAGTCCTTGATGAGCAACAGTACTACTGTCGGTGCAGCTGGG
5	38685914	S5_38685914	T	G	Ciclev10001572m.g	TATATGCTAGCTTGTTGATCATTTTTCCGCTTAACTATTTGCAGCCAAAA[T/G]GCCTCACCTTTATCATACTCCTCAGTGTGCAAGATTTTCTTGGTTTCATT
5	39648398	S5_39648398	G	A	Ciclev10000395m.g	CACTAACCATTGCACACAAAGGTTCCAGACCAATTTCAGGAGCAGGTTCT[G/A]CAAGTCTCTCTCTTTCAGCTGCTTGAAAATCAATCATTACCTAAAGAAAT
5	41481592	S5_41481592	A	G	Ciclev10001438m.g	GGGAACACAAGCTTGCTAATGCCCATGTTGAGGGCAGCTCTAGAGACCAC[A/G]TGGAAACCAGCATAGCCAAACTGCAAGGCCACCATGGCCAAGTGCAGCTG
5	43165502	S5_43165502	A	T	Ciclev10003766m.g	GCTTAGTATTAAGAACATGAACATATGCTATTTCCATGTTCACAATCATT[A/T]ACATGTGGTCTTGTTTGGTGCAGGCAGGGAACGCATTGGATGCTGTACGA
6	547467	S6_547467	C	T	Ciclev10010929m.g	TTCTCACAAAATGGGTGGGGCCAATTCAAATCTTGCCTTTGGAAGCAGCA[C/T]TTGTCTTACTGGAGAACTCCTTCGTACAATTTAATGCGGATCTTGAATAC
6	1938769	S6_1938769	A	G	Ciclev10010916m.g	CTTTCTTGTGGTTGGTGCTGCAATCTGGGCATCTTCATGGGCGGGTCAGT[A/G]TAGTTTGCTTTCTCTGCTGCTGCTCTCTGTTTCATTTGGCTTTTGGTTTT
6	2971585	S6_2971585	A	T	Ciclev10012332m.g	GGGCACCCATTTGATACCATCAAGGTCAAGCTTCAAAGCCAGCCTGCTCC[A/T]CTCCCTGGCCAACCTCCCAAGTATGCTGGTGCCATGGATGCTGTCAAGCA
6	4407044	S6_4407044	T	A	Ciclev10013568m.g	TAGGCTATCCAGCTCGCAGCACAACAACATTTGTCTCACTAGTAAGCATA[T/A]GGAATTATCTCGGACGAGTTGTTGCTGGTTTCGCCTCCGAAATCTTGCTA
6	7125953	S6_7125953	A	G	Ciclev10012732m.g	TGTGTTATAATGTGGAGCTAGCTAATTCTACTCCTCTGAAAGTTTCGGTT[A/G]TCAGATTCATGAAACCAAATCCAGCATGTAACCTCCATTGTAGCCCTCCC
6	8256226	S6_8256226	T	C	Ciclev10012287m.g	TTTTTTTGTCAATTTCCCTTCATTGAATCAATTTATGCAGCTAGTTTTCA[T/C]TTTGTTAAGAACAAGAAATGTTTAGTCCTTCACATTGTGCTTGAATGTCA
6	10159375	S6_10159375	C	T	Ciclev10013494m.g	CATAGCAAAATTTTATTACGAGCTCAAATGATTTGGCACCACCAGGTATG[C/T]CATCGAGTTTTAAGACACAAACTGATCTGTCCCCGCTGCAGAACTCTTCA
6	11965690	S6_11965690	C	T	Ciclev10011894m.g	AAATCAGATGTGTATAGCTTTGGGGTTGTTCTTCTGGAAATCCTTTCAGG[C/T]AGGAAAGCAGTTGACACTTCAAAAGCTGCAGCAGAGCAGAGTCTGGTTGC
6	13142379	S6_13142379	G	A	Ciclev10011260m.g	CTCAAGATAGCAGCTTGCACAGCAGCACCATAGGCAACAGCCTCATCGGG[G/A]TTGATGCTCTTGCAAAGCTCCTTCCCATTAAAGAAATCTTGCAAAAGCTG
6	15060803	S6_15060803	T	C	Ciclev10012050m.g	ACGGTTCCAATCTGAGCTTGATGCTGATTTAACGACCGTTTTGGGACACT[T/C]AAATTATGTTGCGGTTGTTGCGGCTGCTGCAAGAATTTTCTAGCGCTGGC
6	17296328	S6_17296328	T	A	Ciclev10010918m.g	GTTCTCCAAATGATTCAGCTACTGCACAGGAGTGAGTGGAAACTCACCAG[T/A]GCTGAGATGCTGCAGTCTGATGATGAAGGAATTGGATTGACCATCTGCTG
6	18720613	S6_18720613	T	C	Ciclev10012632m.g	TGTAGATACAACACAGGACAATGATCCTCCCGGTACTGAAGTTCTTGAAG[T/C]TGAATGTGACCATTGCCCATCCCGGAAACTTTCCTCTAAAATGGCTGCTA
6	19415504	S6_19415504	C	G	Ciclev10013712m.g	TAGCTGCAGTTATCAACACTTTTTGCTGTTCTACTCAACTATATTTTTGG[C/G]GAAGAATAAAAATCATTAGCTGCTGATGCTAATTAGACACTGTATTGTTG
6	20261416	S6_20261416	G	A	Ciclev10011021m.g	GCAATTGCTGACTCCAAGTCACCACGATTTTTATAGATGACACCCATGTT[G/A]CAGTATGCTTCAGCATACATGGGCCTCTCCAAAGCAGCCTTCTCATAGCA
6	21500490	S6_21500490	C	T	Ciclev10011637m.g	TTCTCCAAGTACGGAGAGATTGAGGAAGGGCCTTTGGGCATTGATAAGGC[C/T]ACTGGGAAGCCAAAGGGATTTTGTTTGTTTGTTTATAAGACAGTCGATGC
6	22952731	S6_22952731	C	G	Ciclev10010937m.g	GAACATCATACAATGGTATTCAATATCTTATGGGAAATGGTTGTCAGCTC[C/G]AACATAGATATGAAAATCAATGCTGCCAATCTGTTGAAAGTCATTGTAAG
6	23479345	S6_23479345	C	A	Ciclev10011145m.g	CAAGTACTTCCTTATTGCCGGTATGACATCAGGAAAGCTTACCTCTTCAG[C/A]TATCAAAGCCAACCTTGCTGCTCTAGCAATTAATTTCCCATAAAAGTAAG
6	24866323	S6_24866323	G	A	Ciclev10011192m.g	TTTATTTCGACACCAAAGCAGCTGATCCGTCGTTAATTTTGTCATATTCA[G/A]AACTCTTGCCACTAATTTCATATCAACTTGAGAGAAGAAGTAAAGCACTT
6	25519306	S6_25519306	C	T	Ciclev10010955m.g	TTTGCAAGAACCCGAAATGATTCAATTGGACTTGAATCTCTGGACTTGAA[C/T]GATTTTGGCTGCTGCAAAGGCCTCGGAGAATCCATGTATTTCAAGGTTTG
7	404648	S7_404648	G	C	Ciclev10026997m.g	TTTCTTTTTTTTTTTACGTTACATGCAGCATCCAAATATTAACAGCGGCG[G/C]AATGGTACTTGGTGTTTACGTGCATGGCTGCGACACTGTCTCAGCTGCCC
7	1234361	S7_1234361	A	G	Ciclev10025906m.g	TACGCCTCCATTTTCATAACGATCGGAGCTTGGATACTGTTTCGATTTGT[A/G]GGGCCTTCACTTAATCTTTACCAGTTGGATGCTGCTCCTCTCTCGCCTTC
7	2975292	S7_2975292	T	G	Ciclev10024690m.g	GCTTTATACATTCTAAAGGGAGTGACTTTGCAAGAAGCTGCTGATGAAAA[T/G]AATGGAGTAGTTGATCACAATCAATCCACAGATACAAATGTTGGTTCTGT
7	4057807	S7_4057807	G	A	Ciclev10027450m.g	TAGCCTCCTCTAGCTGCTGACCAATTTTCCTCATCAACTCTGTCCTTTCC[G/A]TTTCTCCACATTCCAACATAATTGCTGCCCTTAACAACTTAAGCAAGAAA
7	5268432	S7_5268432	C	T	Ciclev10024732m.g	ATAATATTCTCCCTTGGAACCGTGAACTTCAACAATCAAATCATCACCAA[C/T]GCTATCTGGAAAGCTGCGTTACAGTAAGTTGTAAAAACAGATAAACACCT
7	6384930	S7_6384930	A	G	Ciclev10024961m.g	AATTTCAAGATTAAAATTGTTTCTGGATCACCTTGTGGAGCGGTGGCAGC[A/G]GAGGCCAAAAAGGCTCAAGCTGGTTGGGTTGTTTTAGACAAGTAATTTAC
7	7745540	S7_7745540	C	A	Ciclev10024924m.g	TCCTTAATACACCTTTTTGCAGGATTGGTACCTTGATAGACAAATTTGCA[C/A]TCGGCACATGGCTGCCACTGCTAACTTCTCTGTCAACAGTCTCAGCATCC
7	9174048	S7_9174048	T	G	Ciclev10024988m.g	ATTTATTATTGAACTCATAAACTATCCAGCTCTTGCTGCACACTTTGCCT[T/G]CTTTATCATACACTCTTTATAATTCTAAGGGTGCTCTTATTGGTGTTAGA
7	10413914	S7_10413914	C	T	Ciclev10024707m.g	TCAAAAGCTTCAAATATATCGATGCTTGGTTGGTGGATGGTGCATACTAC[C/T]GTCCTTCCAGTGTCCACCGTGTTTCTCACAGTTCTCATAACAATTGCAGC
7	13003233	S7_13003233	T	G	Ciclev10024946m.g	TGCCATTGGAAAGGTACTTGATTTTCTGCTGGAATGTGTTTGACTTTGTA[T/G]TCTTGGAATTTGTTAGCATCTTTACATGATATCTCTGGTTTTTGCAATGT
7	13740668	S7_13740668	A	G	Ciclev10027319m.g	TCAATCCCAAGATCAAACACTGCTCTACACCGTTTAATCTCCAAACATTT[A/G]ATCTCACAACAACTCTTCAAGATTTCACCAATACCTTCTTCTGTAATTCC
7	15491710	S7_15491710	A	G	Ciclev10027497m.g	GCAGCCATAGCAGCTGCTTGTATTGGGCTGAGTGCAGCTTTGATGCTGCT[A/G]TCACCACCTATACGGTTAGGTCCTGATGGCAAAAGAGCTCCATGGCGGGC
7	17068536	S7_17068536	C	T	Ciclev10025105m.g	CTCTGGTGCCAGAAATCAAGATTCTCTAGCGCAGCAGGGCATTCACGAAG[C/T]GCTAGATTAAACCATCTATCTCTCGGCCTCACACTAGATGAAGACGAGGT
7	17902984	S7_17902984	T	C	Ciclev10024737m.g	ACTCTGAGTAACTGTTCGCAGCTTGTTTCACTCCATTTAAGCTTCAACTA[T/C]CTTACTGGAACTATTCCTTCAAGCTTGGGGTCTCTCTCCAAACTTCAGGA
7	20103116	S7_20103116	G	C	Ciclev10024684m.g	TTTCTGCTAGCATGCATGATGGAGGAGGATGTGTCTGTTTGCTCCAGGGT[G/C]TTAGCTGCTGATGCTACGAAGCAACTTCTCAAGCTGTTAGGATCTGGTAA
8	47379	S8_47379	T	G	Ciclev10028825m.g	AGTCATTTGAAACAAAACAAGGGGAGGGCAGCTACGGTAATTGAAAAAAA[T/G]ACGAACAACAGAGCAAGAAGAGTAGTGAAATGCTCACTCACTACACTAGA
8	1178851	S8_1178851	T	A	Ciclev10028271m.g	ACCGTTGGATCACTTCTTGTCAGCTTTACTGTCTACATCATCCCTGCTCT[T/A]GCCCACATCTTCACTTTCAAATCAGCTGCTGCAAGAGAGGTAATTGAACT
8	2304276	S8_2304276	G	C	Ciclev10027851m.g	GACATCATATCCTTCCGGAATGTCTCAATATTTCTATACCAGGTCCCTTT[G/C]TGCTGCCAAAGTTGGATCTTCTGCTTGGCCTTGCCTGCATACACTTACTG
8	4159374	S8_4159374	T	C	Ciclev10027967m.g	TCTTCCTCAGCTTGATTTGAATGTTTCTGTTTTACATTCTAAATAACTAT[T/C]AATTTTGCTAGATAAGGGAAGCTTTTGGAGGAAGACTCCAAGCCATGTTA
8	4937137	S8_4937137	C	T	Ciclev10028323m.g	CCCAGCCATAAATCACTATATCTGGAGCTTGAAGATACATTCCTTAGAAT[C/T]ATCTCCACGCTACCCATGTCAGATTCACAAGAGTTGCTGCAACAGTGCCT
8	6148325	S8_6148325	A	G	Ciclev10027828m.g	CGAACCAGTGATCCACTTCAAAATGATAAGGAGTGAAAGATAGCCAAACA[A/G]GCTGTTTAAAAATATTATCTGGGGAATAAATTGACACCTGGAATAATGCA
8	10588506	S8_10588506	A	G	Ciclev10028781m.g	GGGTGTCTGTTGAGCAATTTAGTGCACATTTTAGCTGCAAACGTATTCCA[A/G]ATGGCCTTTTGTTGATTTTTTTTTTTTAATTTCCTTTCCTGGTTTGGTAG
8	12939045	S8_12939045	T	A	Ciclev10028114m.g	AAGCAAATCGCACCTCCATAGTACACAGCAGCTTGACCACTGCTATAATG[T/A]GTTATTGCACCGAACAGATTAGTATTGTAAGCTAAAGCCAGTGCAGCCAG
8	13411884	S8_13411884	G	A	Ciclev10027769m.g	AGCATCCATGAAGCAATGGAGCAGCAAAGTATTAGCATATCAAAGGCTGG[G/A]ATTGTTACTTCACTCCAGGCTCGTTGCTCTGTGATTGCTGCTGCAAATCC
8	15239373	S8_15239373	G	A	Ciclev10029102m.g	GCTATTCCCCGGGAAATTCAGATGTTGATGTGAGTGTTGATATCTCCTGC[G/A]TTCCTTTTTGCTGCATTAAGAAATTGATTATTGAACGATTTATTTTATGA
8	17215197	S8_17215197	T	C	Ciclev10029659m.g	GTATGTTCGAGGCTGTTGTAGCTGCGCTTGGCCTACCGAGAGGTTCATTT[T/C]AGAAGTCCTTTTTTGTGTGGATCTTTGTTACCAAGTTGGGCTGTAACTAT
8	18818489	S8_18818489	C	A	Ciclev10030088m.g	TATGAAGATTTTCGACGCTCGATGCTGCAAATGATCATGGAGAAAGAAAT[C/A]TACTCAAATGATGATCTTAAAGAGCTTCTTAATTGCTTCTTGCAGCTGAA
8	21036283	S8_21036283	A	T	Ciclev10027713m.g	ACTGAATATGTTCACTGGGCTGCTGCTCACCCTGTAAGAAATTTTGTGCT[A/T]TGTCAAACTTTTGTATACCTTTTTAGTGCATTCATTCCGTCATGATACGA
8	21890936	S8_21890936	C	T	Ciclev10027901m.g	CAATTCACTATGCCGTTATTTTCAGGTAACCCCCTTGGGCCGAGCAGCCC[C/T]TTGTGTTGTCTATCTGACAATACTTCTGCAGGCATACAGGGAGCCAGGCA
8	23055617	S8_23055617	A	C	Ciclev10029908m.g	TTGCAGGTTTCAAGGAAATGGAAAGGGAGAGATCGTCAGCAGCAGAGGAT[A/C]AGTCCTGAGAGGACCAAAGTGTGGACTGAACCTAACAAGAACAACAAGAC
8	24200344	S8_24200344	T	G	Ciclev10028652m.g	TTTCGACTTTGAAGTTTTTGTGGCAGCAGGTTAGCTGTGTGTAGCAGCTC[T/G]TCACCAAACTCCAAAAGTCATACAACTTAACAAACAAACAAATCAAATAC
8	24964407	S8_24964407	G	T	Ciclev10029924m.g	CAATGACTATTAGAATCAAATAAATGGTTCTCACGGGGGGAGTGCTTGGC[G/T]TTAAGTCTTCCATTCTTGGGATTGCTGCCGAAAACAGAAAGGTTTGATTG
9	122678	S9_122678	A	C	Ciclev10006990m.g	AATACCGATGCACCAAGGCCTAATCCAGTAGCCAAACCTTCTTGTACACT[A/C]GATTTGTACGATTTAACTAAACATTTATTGTAGATAGAACTAGCTTGCTG
9	1334064	S9_1334064	A	T	Ciclev10004197m.g	TAAACAAAACATGCCTCCAAACTTTGGCATAGATCATTAGATCCTTGATA[A/T]GTGTACAGATGGATCAGATGCTTTGTAAATGCAACTCCTGCACCCCAAAA
9	2147803	S9_2147803	A	C	Ciclev10006861m.g	CTTCAAATCATCAAGCTAATAGCAACTCTGGTGCCTCAAATGATCAAAAA[A/C]GCTTTTGCTCAATAATGGATACGACAAGCACTGTGCTGCCAACAGAGCCA
9	3847708	S9_3847708	T	A	Ciclev10006599m.g	AGCAGCTGCAACAAACAGGTGGTTTCAGTTAGTGGTAAGTTTGCATGAGA[T/A]TGTGATTGAACTGAGAATTTCTAATTTCATTCTTACCATTGCAGCGGCTG
9	5594474	S9_5594474	A	G	Ciclev10004854m.g	CTGGCGTCACAGAGTTCTGGGACCAGAACAATGAGCAATTACAGTGCGCC[A/G]ATGTTGCCGTATTTCGCCACCGTATCCAGCAGAGAGGGCTGCTCGTGCCT
9	6842158	S9_6842158	C	T	Ciclev10004724m.g	CATCTAGTCAAGTCAGGATAGATGTTTCTCTTACGGCATTAAACAAAATA[C/T]GATATGCCAATTGTTCTTCTATAGCAGCAATGAATGAGTGGAAAACCAAA
9	8088933	S9_8088933	T	C	Ciclev10006335m.g	GCTTGCGATCGAAACTGCCGCTGGTGCATCCTCAAATCGAAAACCACCGC[T/C]GCAGGTGCTGCTGCTCGTTGCCGCTGTAAGCTGCTGCTCGTCAAATCGGT
9	10363874	S9_10363874	T	A	Ciclev10006992m.g	CTAAAAGCTTAATGAACAGTCAAATGGTGATTGTTTCTTGGAATCCAAGT[T/A]AACAAAAATTGTTTTTCTTACATGGCACCAAAGAGAATGCTCATGACAGC
9	11970127	S9_11970127	A	G	Ciclev10004398m.g	TGAAATTGAAAATGATGACGTGGTAGGGAAGGCGCTGCAAAAGTGTGCCA[A/G]GATATCAGCTGAGCTTAAGAGAGAGCTGTACGGTACTACTACTTCTGCTG
9	13577531	S9_13577531	G	T	Ciclev10004486m.g	TAATGCAAATAAGACAGCAATTTAAAAGAGTAGCTTGTGTGTCAGTGTTT[G/T]AGTGTTCTGCAGCCACTTACAGGATTGATTCAGTGACTGTTGCATCTCTG
9	14715788	S9_14715788	A	C	Ciclev10004819m.g	TGGTCTCTGTTGTTAGTAGTGAAGAAGCTTAATTGTGTTAAATTAGGAAA[A/C]TTTATTTGTGGATATAATTCTTTTAGATATGGTGCTGCTGTCTTTAGGTG
9	16234256	S9_16234256	G	A	Ciclev10004740m.g	TTCCTCTCTTCACTCTGCAGGTTGGTCTTATCCTACGTGCTATGGGGTTT[G/A]ATAATTCTACCAAGATTTACCTAGCTGCTGGTGAACTATTTGGTGGAGAG
9	17421597	S9_17421597	C	T	Ciclev10006158m.g	AAATGATCAAGAAACAAATTCAAAACAATTAAAAGATGTTAATAAATCTC[C/T]TGATCCACTTATAAGCAGCAGGAGCAGGATGTTCATTTTGAACAGGATAT
9	20064502	S9_20064502	G	T	Ciclev10006368m.g	ACCAGTGGCAACAATAAAAGTAACACCAGCAATACAACCATAACTATGAT[G/T]GATAATCTAGCTGCAAAAGAATCCAGCATCAAACTTTGCATAGCATTGCT
9	21242384	S9_21242384	A	G	Ciclev10005129m.g	TATGCAGCTCTTCGTTTAAGAATGATGAGGACGAGATTGTTCAAGATTGC[A/G]GATAAGGTAAACATTCTAGAAGTAGTGAACATAGGGAGCATGATTAGATT
9	22748364	S9_22748364	C	T	Ciclev10004829m.g	ATAAAATGTTACAGAAGGGCAGCAAATTGTAATGACAGCGAAGCAATTGC[C/T]CTGAACCAACTAGCAAAGCTGCATCATGCACTTGGACGTGACGAAGAGGC
9	24172829	S9_24172829	C	T	Ciclev10004677m.g	TGAGCATGTTTTGAAGAACATTAATTTGATTACTTCCACTGAGTCGATCC[C/T]AGACGCGAGTTCACTCACTGGGTCGTGTTCCAAGTCAGCAGCGGCTCATG
9	25388441	S9_25388441	A	G	Ciclev10004349m.g	CTTGAGGAGGCTTGGGCAGAATGGTGATGTTAATGATGACCAAATCCAGC[A/G]TAATCAAGCAGAGGATGGCCATAATGCTGCCAGACTGCCTCGAGCCGAAC
9	26754743	S9_26754743	A	G	Ciclev10006871m.g	GCCGAATATAAGCCCACCGGTGGCAGCAACAATACAAGACAAGACAACAA[A/G]TACAGTCATCTTCCCGTTGTAATACCGCCCGCCTTCACTAGTTATTGCTA
9	28167150	S9_28167150	G	A	Ciclev10004981m.g	GAATGGACGAGGTGGCAGTTAGCACGTGCGCGTGTGGGAGCGTTGGGTGC[G/A]ATTGTGCTGCTCACTCGATGGAGGTGGCGCTCAGTGGATCCACTGCTGTG
9	29015682	S9_29015682	T	G	Ciclev10004124m.g	TTCACAAAAGATTTGGCCAAGAGATGCCAAGAGAACCCTGGTAGAAGTAT[T/G]GAGACGGTGTTTGATTTGCTGGAAATGGAGGATGATGAGAGGCGTGAACT
9	30152688	S9_30152688	A	C	Ciclev10004598m.g	ACAGCAGCTAGCGCTTGCAAAAACAAATTTGAGTGCACTCCTATGAATTT[A/C]CCTTGCTTACGCAATATAATTTGTACATAGAACAACCATAATATGTACCA
9	31148562	S9_31148562	T	G	Ciclev10006591m.g	ACTGTTGCATCTCTAGCTGCTGCTGTCAGAATGTCAGCACATGATACAGT[T/G]TTAGGGCATTTCTTCTCAACCTCAGCCTTGATCTCATCGATGATTCTGAA
