# Supplementary material for: Preferential Disomic Segregation and C. micrantha/C. medica Interspecific Recombination in Tetraploid ‘Giant Key’ Lime; Outlook for Triploid Lime Breeding
Source: Front Plant Sci. 2020 Jun 25;11:939. doi: 10.3389/fpls.2020.00939 (PMC7330052; doi:10.3389/fpls.2020.00939)
Supplement: Supplementary file 3 [file Table_2.xlsx]

## Sheet: Feuil1
Ahmed D., Curk F., Froelicher Y. and Ollitrault P. 2020.Preferential disomic segregation and C. micrantha / C. medica interspecific recombination in tetraploid ‘Giant Key’ lime; outlook for triploid lime breeding. Frontiers in Plant Science
Supplementary Table 2: Distribution of markers according to the {polymapR} clustering and the clustering used for the analysis
{polymapR} clustering		Adopted clustering
Marker name	Assigned LG	Marker name	Assigned LG
S1_14592366	1	S1_14592366	1
S1_16353655	1	S1_16353655	1
S1_1874447	1	S1_1874447	1
S1_19652105	1	S1_19652105	1
S1_21006934	1	S1_21006934	1
S1_22558466	1	S1_22558466	1
S1_23766384	1	S1_23766384	1
S1_25274313	1	S1_25274313	1
S1_26617397	1	S1_26617397	1
S1_2692439	1	S1_2692439	1
S1_27151725	1	S1_27151725	1
S1_3528188	1	S1_3528188	1
S1_4765482	1	S1_4765482	1
S1_5621197	1	S1_5621197	1
S1_7000192	1	S1_7000192	1
S1_9592746	1	S1_9592746	1
S1_28191987	1	S1_28191987	1
S2_12301584	2	S2_12301584	2
S2_13920016	2	S2_13920016	2
S2_147194	2	S2_147194	2
S2_15695041	2	S2_15695041	2
S2_24525732	2	S2_24525732	2
S2_28790156	2	S2_28790156	2
S2_31567713	2	S2_31567713	2
S2_5405595	2	S2_5405595	2
S2_7659486	2	S2_7659486	2
S2_9905281	2	S2_9905281	2
S2_33261047	2	S2_33261047	2
S3_113190	3	S3_113190	3
S3_12398316	3	S3_12398316	3
S3_14861567	3	S3_14861567	3
S3_2181030	3	S3_2181030	3
S3_24820713	3	S3_24820713	3
S3_29277820	3	S3_29277820	3
S3_31166335	3	S3_31166335	3
S3_3317602	3	S3_3317602	3
S3_33186966	3	S3_33186966	3
S3_37447137	3	S3_37447137	3
S3_42292722	3	S3_42292722	3
S3_43590196	3	S3_43590196	3
S3_4393136	3	S3_4393136	3
S3_45342613	3	S3_45342613	3
S3_46198875	3	S3_46198875	3
S3_47676037	3	S3_47676037	3
S3_48877791	3	S3_48877791	3
S3_49640684	3	S3_49640684	3
S3_5798123	3	S3_5798123	3
S3_7148379	3	S3_7148379	3
S3_9338059	3	S3_9338059	3
S3_50914873	3	S3_50914873	3
S2_897032	4	S2_897032	4
S4_10730632	4	S4_10730632	4
S4_12809180	4	S4_12809180	4
S4_128261	4	S4_128261	4
S4_14514270	4	S4_14514270	4
S4_16048375	4	S4_16048375	4
S4_17703887	4	S4_17703887	4
S4_1849634	4	S4_1849634	4
S4_19525508	4	S4_19525508	4
S4_21223731	4	S4_21223731	4
S4_22556848	4	S4_22556848	4
S4_23669135	4	S4_23669135	4
S4_24280617	4	S4_24280617	4
S4_2455920	4	S4_2455920	4
S4_3895561	4	S4_3895561	4
S4_6755660	4	S4_6755660	4
S4_25480154	4	S4_25480154	4
S5_106273	5	S5_106273	5
S5_20106308	5	S5_20106308	5
S5_2212155	5	S5_2212155	5
S5_24360518	5	S5_24360518	5
S5_26336152	5	S5_26336152	5
S5_32298156	5	S5_32298156	5
S5_35140132	5	S5_35140132	5
S5_36492262	5	S5_36492262	5
S5_38685914	5	S5_38685914	5
S5_41481592	5	S5_41481592	5
S5_6677511	5	S5_6677511	5
S5_43165502	5	S5_43165502	5
S6_11965690	6	S6_11965690	6
S6_15060803	6	S6_15060803	6
S6_17296328	6	S6_17296328	6
S6_18720613	6	S6_18720613	6
S6_1938769	6	S6_1938769	6
S6_20261416	6	S6_20261416	6
S6_21500490	6	S6_21500490	6
S6_22952731	6	S6_22952731	6
S6_23479345	6	S6_23479345	6
S6_547467	6	S6_547467	6
S6_7125953	6	S6_7125953	6
S6_25519306	6	S6_25519306	6
S4_5279144	7	S4_5279144	7
S5_14956693	7	S5_14956693	7
S7_10413914	7	S7_10413914	7
S7_1234361	7	S7_1234361	7
S7_13003233	7	S7_13003233	7
S7_13740668	7	S7_13740668	7
S7_15491710	7	S7_15491710	7
S7_17068536	7	S7_17068536	7
S7_17902984	7	S7_17902984	7
S7_2975292	7	S7_2975292	7
S7_4057807	7	S7_4057807	7
S7_5268432	7	S7_5268432	7
S7_6384930	7	S7_6384930	7
S7_7745540	7	S7_7745540	7
S7_20103116	7	S7_20103116	7
S7_9174048	7	S7_9174048	7
S8_10588506	8	S8_10588506	8
S8_1178851	8	S8_1178851	8
S8_12939045	8	S8_12939045	8
S8_15239373	8	S8_15239373	8
S8_17215197	8	S8_17215197	8
S8_21036283	8	S8_21036283	8
S8_2304276	8	S8_2304276	8
S8_24200344	8	S8_24200344	8
S8_24964407	8	S8_24964407	8
S8_4159374	8	S8_4159374	8
S9_10363874	8	S9_10363874	9
S9_122678	8	S9_122678	9
S9_1334064	8	S9_1334064	9
S9_16234256	8	S9_16234256	9
S9_17421597	8	S9_17421597	9
S9_24172829	8	S9_24172829	9
S9_25388441	8	S9_25388441	9
S9_26754743	8	S9_26754743	9
S9_28167150	8	S9_28167150	9
S9_29015682	8	S9_29015682	9
S9_30152688	8	S9_30152688	9
S9_3847708	8	S9_3847708	9
S9_5594474	8	S9_5594474	9
S9_6842158	8	S9_6842158	9
S2_35616426	9
S2_36022097	9
