# Supplementary material for: Preferential Disomic Segregation and C. micrantha/C. medica Interspecific Recombination in Tetraploid ‘Giant Key’ Lime; Outlook for Triploid Lime Breeding
Source: Front Plant Sci. 2020 Jun 25;11:939. doi: 10.3389/fpls.2020.00939 (PMC7330052; doi:10.3389/fpls.2020.00939)
Supplement: Supplementary file 5 [file Table_4.xlsx]

## Sheet: Feuil1
Ahmed D., Curk F., Froelicher Y. and Ollitrault P. 2020.Preferential disomic segregation and C. micrantha / C. medica interspecific recombination in tetraploid ‘Giant Key’ lime; outlook for triploid lime breeding. Frontiers in Plant Science
Supplementary Table 4: Proportion of gametes dispalying between 0 and 6 crossing overs along the nine linkage groups.
nb cross over / gamete	LG1	LG2	LG3	LG4	LG5	LG6	LG7	LG8	LG9
0	0.764	0.868	0.512	0.776	0.624	0.776	0.74	0.952	0.88
1	0.164	0.1	0.236	0.112	0.208	0.136	0.152	0.048	0.088
2	0.044	0.028	0.128	0.092	0.124	0.064	0.084	0	0.024
3	0.024	0.004	0.084	0.012	0.032	0.02	0.02	0	0.008
4	0	0	0.032	0.008	0.008	0.004	0.004	0	0
5	0.004	0	0.004	0	0.004	0	0	0	0
6	0	0	0.004	0	0	0	0	0	0
